# Supplementary material for: Reversible Room Temperature H2 Gas Sensing Based on Self-Assembled Cobalt Oxysulfide
Source: Sensors (Basel). 2021 Dec 31;22(1):303. doi: 10.3390/s22010303 (PMC8749549; doi:10.3390/s22010303)
Supplement: Supplementary file 1 [file sensors-22-00303-s001.zip]

Archive with 1 entries (1 files):
- sensors-1522545-supplementary.pdf
